# Supplementary material for: The Emerging Nosocomial Pathogen Klebsiella michiganensis: Genetic Analysis of a KPC-3 Producing Strain Isolated from Venus Clam
Source: Microbiol Spectr. 2022 Dec 20;11(1):e04235-22. doi: 10.1128/spectrum.04235-22 (PMC9927358; doi:10.1128/spectrum.04235-22)
Supplement: Supplemental file 1 — Tables S1 and S2. Download spectrum.04235-22-s0001.xlsx, XLSX file, 0.03 MB [file spectrum.04235-22-s0001.xlsx]

## Sheet: Table 1
Supplementary Table 1. Klebsiella michiganensis complete genomes metadata (NCBI - https://www.ncbi.nlm.nih.gov - accessed on 4th November 2021). Rows highlighted in orange (n=4) indicate genomes deposited on NCBI as K. michiganensis but showing Average Nucleotide Identity (ANI) with all analysed genomes <95% (two genomes belong to the same species if ANI>=95%). These genomes have been excluded fr…
Organism Scientific Name	Organism Qualifier	Taxonomy id	Assembly Name	Assembly Accession	Contig N50	Size	Gene Count	BioProject	BioSample	Sample relevance	Sample details	Geographic area	Species check (fastANI)
Klebsiella michiganensis KCTC 1686	strain: KCTC 1686	1006551	ASM24032v1	GCF_000240325.1	5974109	5974109	5569	PRJNA65523	SAMN02603580	Industrial	NA	South Korea	Pass
Klebsiella michiganensis E718	strain: E718	1191061	ASM27670v2	GCF_000276705.2	6097032	6561678	6298	PRJNA167370	SAMN02603642	Medical	Homo sapiens	Taiwan	Pass
Klebsiella michiganensis HKOPL1	strain: HKOPL1	1308980	ASM63241v1	GCF_000632415.1	5914407	5914407	5571	PRJNA194061	SAMN03081460	Environmental	Giant panda faecal sample	China	Pass
Klebsiella michiganensis	strain: M1	1134687	ASM72452v1	GCF_000724525.1	5865090	6311385	5968	PRJNA253752	SAMN02887315	Industrial	Soil		FAILED
Klebsiella michiganensis	strain: RC10	1134687	ASM96357v1	GCF_000963575.1	5107633	5107633	4795	PRJNA278789	SAMN03431443	Agricultural	Rice field		FAILED
Klebsiella michiganensis	strain: K516	1134687	ASM221683v1	GCF_002216835.1	6139574	6418740	6154	PRJNA393093	SAMN07315162	Medical	Homo sapiens feces	China	Pass
Klebsiella michiganensis	strain: K518	1134687	ASM229028v1	GCF_002290285.1	6138996	6418567	6166	PRJNA393093	SAMN07551913	Medical	Homo sapiens	China	Pass
Klebsiella michiganensis	strain: AR375	1134687	ASM307407v1	GCF_003074075.1	5935069	6525490	6239	PRJNA316321	SAMN07291518	Medical	NA	USA	Pass
Klebsiella michiganensis	strain: M82255	1134687	ASM410262v1	GCF_004102625.1	5914592	6604517	6320	PRJNA512395	SAMN10743308	Medical	Homo sapiens rectal swab	Australia	Pass
Klebsiella michiganensis	strain: KNU07	1134687	ASM710688v1	GCF_007106885.1	6067133	6270897	5973	PRJNA553277	SAMN12233455	Environmental	Soil	South Korea	Pass
Klebsiella michiganensis	strain: FDAARGOS_647	1134687	ASM869356v1	GCF_008693565.1	6114383	6656590	6393	PRJNA231221	SAMN11056362	Medical	Homo sapiens	USA	Pass
Klebsiella michiganensis	strain: C52	1134687	ASM893160v1	GCF_008931605.1	5876662	6312326	5975	PRJNA550014	SAMN12289379	Medical	Homo sapiens	Australia	Pass
Klebsiella michiganensis	strain: F107	1134687	ASM993085v1	GCF_009930855.1	5699220	6152545	5905	PRJNA395651	SAMN07411959	Medical	Homo sapiens sputum	China	Pass
Klebsiella michiganensis	strain: BD177	1134687	ASM1009300v1	GCF_010093005.1	6150416	6812698	6521	PRJNA602959	SAMN13911826	Agricultural	Bactrocera dorsalis	China	Pass
Klebsiella michiganensis	strain: RHBSTW-00409	1134687	ASM1361065v1	GCF_013610655.1	5993220	6603523	6388	PRJNA605147	SAMN15148604	Environmental	Freshwater sample from upstream of wastewater treatment plant	UK	Pass
Klebsiella michiganensis	strain: RHBSTW-00167	1134687	ASM1362437v1	GCF_013624375.1	6041083	6544295	6363	PRJNA605147	SAMN15148522	Environmental	Freshwater sample from upstream of wastewater treatment plant	UK	Pass
Klebsiella michiganensis	strain: RHB20-C02	1134687	ASM1363641v1	GCF_013636415.1	6015151	6236062	5881	PRJNA605147	SAMN15148174	Environmental	Pooled cattle faecal samples collected from floor of farm	UK	Pass
Klebsiella michiganensis	strain: RHBSTW-00909	1134687	ASM1373265v1	GCF_013732655.1	5850397	6609426	6431	PRJNA605147	SAMN15148741	Environmental	Wastewater influent sample	UK	Pass
Klebsiella michiganensis	strain: AKKL-001	1134687	ASM1421727v1	GCF_014217275.1	6149586	6149586	5781	PRJNA655785	SAMN15755083	Agricultural	Morus alba	China	Pass
Klebsiella michiganensis	strain: THO-011	1134687	ASM1513957v1	GCF_015139575.1	5935402	6041841	5662	PRJDB9036	SAMD00196009	Medical	Homo sapiens sputum	Japan	Pass
Klebsiella michiganensis	strain: 7525	1134687	ASM1599938v1	GCF_015999385.1	5847354	6244801	5984	PRJNA681062	SAMN16931445	Medical	Homo sapiens urine	China	Pass
Klebsiella michiganensis	strain: B106	1134687	ASM1661664v1	GCF_016616645.1	5907184	6466118	6147	PRJNA668866	SAMN16425386	Medical	Homo sapiens		FAILED
Klebsiella michiganensis	strain: BD-50-Km	1134687	ASM1661821v1	GCF_016618215.1	6330740	6865058	6655	PRJNA664790	SAMN16233476	Medical	Homo sapiens rectal swab	Switzerland	Pass
Klebsiella michiganensis	strain: Kmfe267	1134687	ASM1734885v1	GCF_017348855.1	5924548	6398286	6063	PRJNA638288	SAMN18138829	Medical	Homo sapiens urine	China	Pass
Klebsiella michiganensis	strain: 12084	1134687	ASM1763989v1	GCF_017639895.1	6248475	6248475	5889	PRJNA716129	SAMN18395722	Medical	Homo sapiens sputum	China	Pass
Klebsiella michiganensis	strain: LDS17	1134687	ASM1779828v1	GCF_017798285.1	5791694	5791694	5405	PRJNA681064	SAMN16931446	NA	NA	China	Pass
Klebsiella michiganensis	strain: X2-1	1134687	ASM1781577v1	GCF_017815775.1	5845628	5845628	5566	PRJNA624816	SAMN14585699	NA	NA	China	Pass
Klebsiella michiganensis	strain: Sb-24	1134687	ASM1813904v1	GCF_018139045.1	5830883	5910952	5536	PRJNA722171	SAMN18746951	Agricultural	Antimony mine		FAILED
Klebsiella michiganensis	strain: CZ598	1134687	ASM1814094v1	GCF_018140945.1	6473323	6494581	6188	PRJNA722384	SAMN18753391	Medical	Homo sapiens urine	Czech Republic	Pass
Klebsiella michiganensis	strain: JNQH491	1134687	ASM1860410v1	GCF_018604105.1	6039729	6552775	6230	PRJNA702614	SAMN19186367	Medical	Homo sapiens blood	China	Pass
Klebsiella michiganensis	strain: CCRI-24235	1134687	ASM1980306v1	GCF_019803065.1	5977739	6128315	5771	PRJNA744893	SAMN20153793	Medical	Homo sapiens rectal swab	Canada	Pass

## Sheet: Table 2_VFDB_Jul_19-9540739467
Suppementary Table 2.Predicted Virulence genes in K. michiganensis 23999A2 by alignment with genome data of 9 Klebsiella spp. reference strains (http://www.mgc.ac.cn/VFs/)
Jul_19-9540739467
VFclass	Virulence factors	Related genes	K.michiganensis 23999A2(Prediction)	K.oxytoca E718	K.oxytoca KCTC 1686	K.pneumoniae 342	K.pneumoniae JM45	K.pneumoniae KCTC 2242		K.pneumoniae subsp. pneumoniae 1084	K.pneumoniae subsp. pneumoniae HS11286	K.pneumoniae subsp. pneumoniae MGH 78578	K.pneumoniae subsp. pneumoniae NTUH-K2044
			draft (draft)	chromosome (NC_018106)	chromosome (NC_016612)	chromosome (NC_011283)	chromosome (NC_022082)	chromosome (NC_017540)	pKCTC2242 (NC_017541)	chromosome (NC_018522)	chromosome (NC_016845)	chromosome (NC_009648)	pK2044 (NC_006625)	chromosome (NC_012731)
Adherence	Type 3 fimbriae	mrkA	orf03096; orf05752	A225_4839	KOX_01865	KPK_0832	N559_0956	KPN2242_19355	-	A79E_0826	KPHS_43470	KPN_03279	-	KP1_4561
		mrkB	orf03097; orf05754	A225_4838	KOX_01860	KPK_0833	N559_0957	KPN2242_19350	-	A79E_0827	KPHS_43460	KPN_03278	-	KP1_4560
		mrkC	orf01850; orf03098; orf05755	A225_4837	KOX_01855	KPK_0834	N559_0958	KPN2242_19345	-	A79E_0828	KPHS_43450	KPN_03277	-	KP1_4558
		mrkD	orf03099; orf05756	A225_4836	KOX_01850	KPK_0835	N559_0959	KPN2242_19340	-	A79E_0829	KPHS_43440	KPN_03276	-	KP1_4557
		mrkF	orf03100; orf05757	A225_4835	KOX_01845	KPK_0836	N559_0960	KPN2242_19335	-	A79E_0830	KPHS_43430	KPN_03275	-	KP1_4555
		mrkH	orf03103	A225_4832	KOX_01825	KPK_0839	N559_0963	KPN2242_19320	-	A79E_0833	KPHS_43400	-	-	KP1_4551
		mrkI	orf03102; orf05759	A225_4833	KOX_01830	KPK_0838	N559_0962	KPN2242_19325	-	A79E_0832	KPHS_43410	KPN_03273	-	KP1_4552
		mrkJ	orf03101; orf05758	A225_4834	-	KPK_0837	N559_0961	KPN2242_19330	-	A79E_0831	KPHS_43420	KPN_03274	-	KP1_4554
	Type I fimbriae	fimA	orf03082; orf04099	A225_3798	KOX_24735	KPK_0817	N559_0948	KPN2242_19395	-	A79E_0819	KPHS_43550	KPN_03287	-	KP1_4571
		fimB	orf00678; orf00684; orf03086; orf03792	A225_3345	KOX_22330	KPK_0820	N559_0951	KPN2242_19385	-	A79E_0821	KPHS_43520	KPN_03285	-	KP1_4567
		fimC	orf03080; orf04097; orf04825	A225_3800	KOX_24745	KPK_0815	N559_0946	KPN2242_19405	-	A79E_0817	KPHS_43570	KPN_03289	-	KP1_4573
		fimD	orf00681; orf02889; orf02953; orf03079; orf03796; orf04096; orf04508; orf04824; orf04937	A225_3801	KOX_24750	KPK_0814	N559_0945	KPN2242_19410	-	A79E_0816	KPHS_43580	KPN_03290	-	KP1_4574
		fimE	orf03085	-	-	KPK_0818	N559_0950	KPN2242_19390	-	A79E_0820	KPHS_43530	KPN_03286	-	KP1_4569
		fimF	orf03078; orf04095	A225_3802	KOX_24755	KPK_0813	N559_0944	KPN2242_19415	-	A79E_0815	KPHS_43590	KPN_03291	-	KP1_4575
		fimG	orf03077; orf04094	A225_3803	KOX_24760	KPK_0812	N559_0943	KPN2242_19420	-	A79E_0814	KPHS_43600	KPN_03292	-	KP1_4576
		fimH	orf03075; orf04093	A225_3804	KOX_24765	KPK_0811	N559_0942	KPN2242_19425	-	A79E_0813	KPHS_43610	KPN_03293	-	KP1_4577
		fimI	orf04098	A225_3799	KOX_24740	KPK_0816	N559_0947	KPN2242_19400	-	A79E_0818	KPHS_43560	KPN_03288	-	KP1_4572
		fimK	orf04092	A225_3805	KOX_24770	KPK_0810	N559_0941	KPN2242_19430	-	A79E_0812	KPHS_43620	KPN_03294	-	KP1_4578
	Type IV pili(Yersinia)	pilW	orf03815; orf04997; orf06438	-	-	-	-	-	-	-	-	-	-	-
Antiphagocytosis	Capsule	-	orf03996; orf03997; orf04000; orf04004; orf04012; orf04014; orf04015; orf04016; orf04017; orf04018; orf04068	A225_3877; A225_3878; A225_3879; A225_3880; A225_3881; A225_3882; A225_3883; A225_3885; A225_3887; A225_3888; A225_3890; A225_3891; A225_3892; A225_3893; A225_3894; A225_3895; A225_3896; A225_3897	KOX_25120; KOX_25125; KOX_25130; KOX_25135; KOX_25140; KOX_25145; KOX_25160; KOX_25165; KOX_25170; KOX_25180; KOX_25185; KOX_25190; KOX_25195; KOX_25200; KOX_25205; KOX_25210; KOX_25215; KOX_25220	KPK_1651; KPK_1652; KPK_1653; KPK_1654; KPK_1655; KPK_1656; KPK_1657; KPK_1658; KPK_1659; KPK_1660; KPK_1661; KPK_1662; KPK_1663; KPK_1664; KPK_1665; KPK_1666; KPK_1667; KPK_1668; KPK_1669; KPK_1670	N559_1747; N559_1748; N559_1750; N559_1751; N559_1752; N559_1753; N559_1754; N559_1755; N559_1756; N559_1757; N559_1758; N559_1759; N559_1760; N559_1761; N559_1762; N559_1763; N559_1764	KPN2242_15535; KPN2242_15540; KPN2242_15545; KPN2242_15550; KPN2242_15565; KPN2242_15580; KPN2242_15585; KPN2242_15590; KPN2242_15595; KPN2242_15600; KPN2242_15605; KPN2242_15610; KPN2242_15615; KPN2242_15620; KPN2242_15625; KPN2242_15630	-	A79E_1593; A79E_1594; A79E_1595; A79E_1596; A79E_1597; A79E_1598; A79E_1599; A79E_1600; A79E_1601; A79E_1602; A79E_1603; A79E_1604; A79E_1606; A79E_1607; A79E_1608; A79E_1609; A79E_1610; A79E_1611	KPHS_35540; KPHS_35550; KPHS_35560; KPHS_35570; KPHS_35580; KPHS_35590; KPHS_35600; KPHS_35610; KPHS_35620; KPHS_35630; KPHS_35640; KPHS_35650; KPHS_35660; KPHS_35670; KPHS_35680; KPHS_35690; KPHS_35700; KPHS_35730; KPHS_35740	KPN_02493; KPN_02494; KPN_02495; KPN_02496; KPN_02497; KPN_02499; KPN_02500; KPN_02501; KPN_02502; KPN_02503; KPN_02504; KPN_02505; KPN_02506; KPN_02507; KPN_02508; KPN_02509; KPN_02510; KPN_02511; KPN_02512; KPN_02513; KPN_02514; KPN_02515	-	KP1_3701; KP1_3702; KP1_3703; KP1_3704; KP1_3705; KP1_3706; KP1_3708; KP1_3709; KP1_3711; KP1_3712; KP1_3713; KP1_3714; KP1_3715; KP1_3716; KP1_3718; KP1_3719; KP1_3720; KP1_3721; KP1_3725; KP1_3726
Efflux pump	AcrAB	acrA	orf01923	A225_1327	KOX_12990	KPK_4236	N559_3957	KPN2242_04625	-	A79E_3836	KPHS_11890	KPN_00444	-	KP1_1320
		acrB	orf00305; orf01924; orf05422	A225_1326	KOX_12985	KPK_4237	N559_3958	KPN2242_04620	-	A79E_3837	KPHS_11880	KPN_00443	-	KP1_1319
Iron uptake	Aerobactin	iucA	-	-	-	-	-	-	KPN2242_25281	-	-	-	pK2044_01340	-
		iucB	-	-	-	-	-	-	KPN2242_25276	-	-	-	pK2044_01335	-
		iucC	-	-	-	-	-	-	KPN2242_25271	-	-	-	pK2044_01330	-
		iucD	-	-	-	-	-	-	KPN2242_25266	-	-	-	pK2044_01325	-
		iutA	orf01069	A225_2329	KOX_17385	KPK_3447	N559_3180	KPN2242_08605	KPN2242_25261	A79E_3122	KPHS_19870	KPN_01108	pK2044_01320	KP1_2101
	Ent siderophore	entA	orf01704	A225_1611	KOX_13965	KPK_3964	N559_3713	KPN2242_05930	-	A79E_3626	KPHS_14490	KPN_00614	-	KP1_1560
		entB	orf01705	A225_1610	KOX_13960	KPK_3965	N559_3714	KPN2242_05925	-	A79E_3627	KPHS_14480	KPN_00613	-	KP1_1559
		entC	orf01707	A225_1608	KOX_13950	KPK_3967	N559_3716	KPN2242_05915	-	A79E_3629	KPHS_14460	KPN_00611	-	KP1_1557
		entD	orf01719	A225_1596	KOX_13885	KPK_3977	N559_3725	KPN2242_05865	-	A79E_3639	KPHS_14360	KPN_00601	-	KP1_1546
		entE	orf01706	A225_1609	KOX_13955	KPK_3966	N559_3715	KPN2242_05920	-	A79E_3628	KPHS_14470	KPN_00612	-	KP1_1558
		entF	orf01715	A225_1600	KOX_13905	KPK_3973	N559_3721	KPN2242_05885	-	A79E_3635	KPHS_14400	KPN_00605	-	KP1_1550
		entS	orf01711	A225_1604	KOX_13925	KPK_3969	N559_3718	KPN2242_05905	-	A79E_3631	KPHS_14440	KPN_00609	-	KP1_1555
		fepA	orf01718; orf06626	A225_1597	KOX_13890	KPK_3976	N559_3724	KPN2242_05870	-	A79E_3638	KPHS_14370	KPN_00602	-	KP1_1547
		fepB	orf01708	A225_1607	KOX_13945	KPK_3968	N559_3717	KPN2242_05910	-	A79E_3630	KPHS_14450	KPN_00610	-	KP1_1556
		fepC	orf01714	A225_1601	KOX_13910	KPK_3972	N559_3720	KPN2242_05890	-	A79E_3634	KPHS_14410	KPN_00606	-	KP1_1551
		fepD	orf01712	A225_1603	KOX_13920	KPK_3970	-	KPN2242_05900	-	A79E_3632	KPHS_14430	KPN_00608	-	KP1_1553
		fepG	orf01713	A225_1602	KOX_13915	KPK_3971	N559_3719	KPN2242_05895	-	A79E_3633	KPHS_14420	KPN_00607	-	KP1_1552
		fes	orf01717	A225_1598	KOX_13895	KPK_3975	N559_3723	KPN2242_05875	-	A79E_3637	KPHS_14380	KPN_00603	-	KP1_1548
	Salmochelin	IroB	-	-	-	-	-	-	-	A79E_1750	-	-	pK2044_00115	KP1_3611
		iroC	-	-	-	-	-	-	-	-	-	-	pK2044_00110	KP1_3612
		iroD	-	-	-	-	-	-	-	A79E_1751	-	-	pK2044_00105	KP1_3613
		iroE	orf04125	A225_3752	KOX_24260	KPK_2690	N559_2629	KPN2242_11295	-	A79E_2547	KPHS_26150	KPN_01678	-	KP1_2725
		iroN	orf00909	-	KOX_18265	KPK_3197	N559_3036	KPN2242_09340	-	A79E_2942	KPHS_21440	KPN_01244	pK2044_00100	KP1_3609
	Yersiniabactin	fyuA	-	A225_2997	KOX_20660	-	-	-	-	A79E_1701	KPHS_34710	-	-	KP1_3593
		irp1	-	A225_2993	-	-	-	-	-	A79E_1705	KPHS_34670	-	-	KP1_3589
		irp2	-	A225_2992	KOX_20630	-	-	-	-	A79E_1706	KPHS_34660	-	-	KP1_3588
		ybtA	-	A225_2991	KOX_20625	-	-	-	-	A79E_1707	KPHS_34650	-	-	KP1_3587
		ybtE	-	A225_2996	KOX_20655	-	-	-	-	A79E_1702	KPHS_34700	-	-	KP1_3592
		ybtP	-	A225_2990	KOX_20620	-	-	-	-	A79E_1708	KPHS_34640	-	-	KP1_3586
		ybtQ	-	A225_2989	KOX_20615	-	-	-	-	A79E_1709	KPHS_34630	-	-	KP1_3585
		ybtS	-	A225_2987	KOX_20605	-	-	-	-	A79E_1711	KPHS_34610	-	-	KP1_3583
		ybtT	-	A225_2995	KOX_20650	-	-	-	-	A79E_1703	KPHS_34690	-	-	KP1_3591
		ybtU	-	A225_2994	KOX_20645	-	-	-	-	A79E_1704	KPHS_34680	-	-	KP1_3590
		ybtX	-	A225_2988	KOX_20610	-	-	-	-	A79E_1710	KPHS_34620	-	-	KP1_3584
	ABC transporter(Corynebacterium)	fagC	orf01029	-	-	-	-	-	-	-	-	-	-	-
Nutritional factor	Allantoin utilization	allA	-	-	-	-	-	-	-	A79E_3803	-	-	-	KP1_1359
		allB	-	-	-	-	-	-	-	A79E_3795	-	-	-	KP1_1367
		allC	-	-	-	-	-	-	-	A79E_3791	-	-	-	KP1_1372
		allD	-	-	-	-	-	-	-	A79E_3790	-	-	-	KP1_1373
		allR	-	-	-	-	-	-	-	A79E_3802	-	-	-	KP1_1360
		allS	-	-	-	-	-	-	-	A79E_3804	-	-	-	KP1_1357
Regulation	RcsAB	rcsA	-	A225_3729	KOX_24155	KPK_1859	N559_1838	KPN2242_15070	-	A79E_1810	KPHS_34420	KPN_02421	-	KP1_3552
		rcsB	orf03836	A225_4123	KOX_26115	KPK_1513	N559_1616	KPN2242_16255	-	A79E_1465	KPHS_37040	KPN_02638	-	KP1_3872
	RmpA	rmpA	-	-	-	-	-	-	KPN2242_26191	-	-	-	pK2044_00080	KP1_3619
Secretion system	T6SS-I	-	-	-	-	KPK_3061	N559_2923	KPN2242_09790	-	-	KPHS_23050	-	-	-
		-	-	-	-	-	N559_2917	KPN2242_09815	-	-	KPHS_23120	-	-	-
		-	-	-	-	-	N559_2916	KPN2242_09820	-	-	KPHS_23130	-	-	-
		clpV/tssH	orf00006	-	-	KPK_3063	N559_2925	KPN2242_09780	-	A79E_2833	KPHS_23030	KPN_01328	-	KP1_2399
		dotU/tssL	-	A225_3377	KOX_22520	KPK_3066	N559_2928	KPN2242_09765	-	A79E_2837	KPHS_23000	KPN_01325	-	KP1_2396
		hcp/tssD	orf00004; orf00716	A225_3375	KOX_22510	KPK_3064	N559_2926	KPN2242_09775	-	A79E_2835	KPHS_23020	KPN_01327	-	KP1_2398
		icmF/tssM	-	A225_3362	KOX_22425	-	N559_2915	KPN2242_09825	-	A79E_2824	KPHS_23140	KPN_01342	-	KP1_2413
		impA/tssA	orf03431	-	-	-	N559_2914	KPN2242_09830	-	A79E_2823	KPHS_23150	KPN_01343	-	KP1_2414
		ompA	-	A225_3376	KOX_22515	KPK_3065	N559_2927	KPN2242_09770	-	A79E_2836	KPHS_23010	KPN_01326	-	KP1_2397
		sciN/tssJ	-	A225_3358	KOX_22400	-	N559_2910	KPN2242_09845	-	A79E_2819	KPHS_23190	-	-	KP1_2421
		tle1	-	-	-	KPK_3057	N559_2918	KPN2242_09810	-	-	KPHS_23105	-	-	-
		tli1	-	-	-	KPK_3059; KPK_3060	N559_2919; N559_2922	KPN2242_09795; KPN2242_09800; KPN2242_09805	-	-	KPHS_23060; KPHS_23070; KPHS_23080; KPHS_23090	-	-	-
		tssF	-	A225_3360	KOX_22410	-	N559_2912	KPN2242_09835	-	A79E_2821	KPHS_23170	KPN_01347	-	KP1_2419
		tssG	-	A225_3359	KOX_22405	-	N559_2911	KPN2242_09840	-	A79E_2820	KPHS_23180	-	-	KP1_2420
		vasE/tssK	orf00001	A225_3378	KOX_22525	KPK_3067	N559_2929	KPN2242_09760	-	A79E_2838	KPHS_22990	KPN_01324	-	KP1_2395
		vgrG/tssI	orf00701; orf00704	A225_3373	KOX_22495	KPK_3062	N559_2924	KPN2242_09785	-	A79E_2832	KPHS_23040	KPN_01329	-	KP1_2400
		vipA/tssB	orf00721	A225_3380	KOX_22535	KPK_3069	N559_2931	KPN2242_09750	-	A79E_2840	KPHS_22970	KPN_01322	-	KP1_2392
		vipB/tssC	orf00720	A225_3379	KOX_22530	KPK_3068	N559_2930	KPN2242_09755	-	A79E_2839	KPHS_22980	KPN_01323	-	KP1_2393
	T6SS-II	clpV	orf03509	A225_4443	KOX_00005	KPK_1206	N559_1341	-	-	A79E_1186	KPHS_39850	KPN_02915	-	KP1_4170
		dotU	orf00002	A225_2629	-	KPK_0946	-	-	-	-	-	-	-	-
		icmF	-	A225_2638	-	KPK_0939	-	-	-	-	-	KPN_03175	-	-
		impF	-	-	-	KPK_0935	-	-	-	-	-	KPN_03181	-	-
		impH	orf00706	-	-	KPK_0937	-	-	-	-	-	KPN_03180	-	-
		impJ	orf00719	-	-	KPK_0947	-	-	-	-	-	KPN_03168	-	-
		ompA	orf00003; orf00717	A225_2630	-	KPK_0945	-	-	-	-	-	KPN_03169	-	-
		sciN	-	-	-	KPK_0936	-	-	-	-	-	-	-	-
		vasA/impG	orf00707	A225_2640	-	KPK_0938	-	-	-	-	-	KPN_03179	-	-
		vgrG	orf00007	A225_2635	-	KPK_0944	-	-	-	-	-	KPN_03170	-	-
	T6SS-III	-	-	-	-	KPK_2040	N559_1999	-	-	A79E_1964	KPHS_32780	KPN_02276	-	KP1_3388
		-	-	-	-	KPK_2045	N559_2003	-	-	-	KPHS_32740	-	-	KP1_3384
		-	-	-	-	KPK_2049	-	KPN2242_14290	-	-	-	-	-	-
		-	-	-	-	KPK_2050	-	-	-	-	-	-	-	-
		-	-	-	-	KPK_2051	-	KPN2242_14270	-	-	-	-	-	-
		-	-	-	-	KPK_2058	N559_2032	KPN2242_14235	-	A79E_1989	KPHS_32440	KPN_02245	-	KP1_3363
		-	-	-	-	KPK_2059	N559_2033	KPN2242_14230	-	A79E_1990	KPHS_32430	KPN_02244	-	KP1_3362
		dotU	-	A225_4107	KOX_26040	KPK_2042	N559_2001	KPN2242_14315	-	A79E_1966	KPHS_32760	-	-	KP1_3386
		icmF	-	A225_4098	KOX_25975	KPK_2052	-	KPN2242_14265	-	A79E_1983	KPHS_32500	KPN_02251	-	KP1_3370
		impA	-	A225_2644	KOX_18875	KPK_2057	N559_2031	KPN2242_14240	-	A79E_1988	KPHS_32450	KPN_02247	-	KP1_3364
		impF	-	A225_2643	KOX_18870	KPK_2056	N559_2030	KPN2242_14245	-	A79E_1987	KPHS_32460	-	-	KP1_3366
		impG	-	A225_4094	KOX_25955	KPK_2053	N559_2027	KPN2242_14260	-	A79E_1984	KPHS_32490	KPN_02250	-	KP1_3369
		impH	-	A225_4093	KOX_25950	KPK_2054	N559_2028	KPN2242_14255	-	A79E_1985	KPHS_32480	KPN_02249	-	KP1_3368
		impJ	-	A225_4108	KOX_26045	KPK_2041	N559_2000	KPN2242_14320	-	A79E_1965	KPHS_32770	KPN_02275	-	KP1_3387
		lysM	-	-	-	KPK_2047	-	-	-	-	-	-	-	-
		ompA	-	A225_4106	KOX_26035	KPK_2043	N559_2002	KPN2242_14310	-	A79E_1967	KPHS_32750	KPN_02274	-	KP1_3385
		sciN	orf00705	A225_4092	KOX_25945	KPK_2055	N559_2029	KPN2242_14250	-	A79E_1986	KPHS_32470	KPN_02248	-	KP1_3367
		vgrG	-	A225_4101	KOX_26005	KPK_2046	N559_2004	KPN2242_14300	-	A79E_1968	KPHS_32730	KPN_02273	-	KP1_3383
	Hcp secretion island-1 encoded type VI secretion system (H-T6SS)(Pseudomonas)		orf05795	-	-	-	-	-	-	-	-	-	-	-
			orf05796	-	-	-	-	-	-	-	-	-	-	-
			orf05797	-	-	-	-	-	-	-	-	-	-	-
		ppkA	orf05798	-	-	-	-	-	-	-	-	-	-	-
Serum resistance	LPS rfb locus	-	orf04023; orf04024; orf04026; orf04027; orf04031; orf04143	A225_3866; A225_3867; A225_3868; A225_3869; A225_3870; A225_3871; A225_3872; A225_3875	KOX_25070; KOX_25075; KOX_25080; KOX_25085; KOX_25090; KOX_25095; KOX_25100; KOX_25105	KPK_1675; KPK_1676; KPK_1677; KPK_1678; KPK_1679; KPK_1680; KPK_1681; KPK_1682	N559_1767; N559_1768; N559_1769; N559_1770; N559_1771; N559_1772; N559_1773; N559_1774	KPN2242_15475; KPN2242_15480; KPN2242_15485; KPN2242_15490; KPN2242_15495; KPN2242_15505; KPN2242_15510; KPN2242_15515; KPN2242_15520; KPN2242_15525	-	A79E_1613; A79E_1614; A79E_1615; A79E_1617; A79E_1618; A79E_1619; A79E_1620	KPHS_35440; KPHS_35450; KPHS_35460; KPHS_35470; KPHS_35480; KPHS_35490; KPHS_35500	KPN_02483; KPN_02484; KPN_02485; KPN_02486; KPN_02487; KPN_02488; KPN_02489; KPN_02490; KPN_02491	-	KP1_3691; KP1_3693; KP1_3694; KP1_3695; KP1_3696; KP1_3697; KP1_3698
Toxin	Colibactin	clbA	-	-	-	-	-	-	-	A79E_1662	-	-	-	-
		clbB	-	-	-	-	-	-	-	A79E_1663	-	-	-	-
		clbC	-	-	-	-	-	-	-	A79E_1664	-	-	-	-
		clbD	-	-	-	-	-	-	-	A79E_1665	-	-	-	-
		clbE	-	-	-	-	-	-	-	A79E_1666	-	-	-	-
		clbF	-	-	-	-	-	-	-	A79E_1667	-	-	-	-
		clbG	-	-	-	-	-	-	-	A79E_1668	-	-	-	-
		clbH	-	-	-	-	-	-	-	A79E_1669	-	-	-	-
		clbI	-	-	-	-	-	-	-	A79E_1670	-	-	-	-
		clbJ	-	-	-	-	-	-	-	A79E_1671	-	-	-	-
		clbK	-	-	-	-	-	-	-	A79E_1672	-	-	-	-
		clbL	-	-	-	-	-	-	-	A79E_1673	-	-	-	-
		clbM	-	-	-	-	-	-	-	A79E_1674	-	-	-	-
		clbN	-	-	-	-	-	-	-	A79E_1675	-	-	-	-
		clbO	-	-	-	-	-	-	-	A79E_1676	-	-	-	-
		clbP	-	-	-	-	-	-	-	A79E_1677	-	-	-	-
		clbQ	-	-	-	-	-	-	-	A79E_1678	-	-	-	-
		clbS	-	-	-	-	-	-	-	A79E_1679	-	-	-	-
	Heat-stable cytotonic enterotoxin	ast	orf05546	-	-	-	-	-	-	-	-	-	-	-
Cell surface components	Trehalose-recycling ABC transporter(Mycobacterium)	sugC	orf04314	-	-	-	-	-	-	-	-	-	-	-
Fimbrial adherence determinants	Sti(Salmonella)	stiB	orf00680	-	-	-	-	-	-	-	-	-	-	-
	Stj(Salmonella)	stjB	orf05478	-	-	-	-	-	-	-	-	-	-	-
		stjC	orf05477	-	-	-	-	-	-	-	-	-	-	-
Magnesium uptake	Mg2+ transport(Salmonella)	mgtB	orf00268	-	-	-	-	-	-	-	-	-	-	-
Protease	Pla(Yersinia)	pla	orf00016	-	-	-	-	-	-	-	-	-	-	-
Stress adaptation	Catalase(Neisseria)	katA	orf03816	-	-	-	-	-	-	-	-	-	-	-
	Table saved from VFDB (http://www.mgc.ac.cn/VFs/) [Wed Jul 20 19:15:05 2022]
